# Supplementary material for: The use of anticoagulants for rodent control in a mixed-use urban environment in Singapore: A controlled interrupted time series analysis
Source: PLoS One. 2022 May 20;17(5):e0267789. doi: 10.1371/journal.pone.0267789 (PMC9122206; doi:10.1371/journal.pone.0267789)
Supplement: S1 File — (CSV) [file pone.0267789.s008.csv]

date	no. of cages_intervention site	amount of hanging bait consumed_intervention site	no. of hanging baits _intervention site	no. of marred bait stations_intervention site	no. of bait stations_intervention site	no. of rodents caught_control site	no. of cages_control site	amount of hanging bait consumed_control site	no. of hanging baits _control site	no. of marred bait stations_control site	no. of bait stations_control site
18/3/2019	39	55	76	17	22	13	74	1.25	24	11	17
19/3/2019	39	43.25	76	14	22	7	74	6	24	9	17
20/3/2019	39	41.75	76	10	22	11	74	2	24	6	17
21/3/2019	39	40.5	76	10	22	6	74	4.75	24	6	17
22/3/2019	39	39.75	76	8	22	10	74	5	24	9	17
23/3/2019	39	40	76	8	22	4	74	5	24	10	17
24/3/2019	39	38	76	8	22	3	74	5	24	8	17
25/3/2019	39	37.25	76	8	22	3	74	5.25	24	12	17
26/3/2019	39	57	76	16	22	8	72	4	24	8	17
27/3/2019	39	44.75	76	12	22	6	72	5	24	7	17
28/3/2019	39	40.25	76	9	22	5	72	5.25	24	10	17
29/3/2019	39	34.75	76	7	22	5	72	5.5	24	8	17
30/3/2019	39	35	76	9	22	6	72	5.5	24	7	17
31/3/2019	39	37	76	8	22	6	72	5.5	24	9	17
1/4/2019	39	46.5	76	10	22	6	72	7	24	9	17
2/4/2019	39	41.25	76	11	22	21	72	7	24	9	17
3/4/2019	39	41.75	76	10	22	9	72	7	24	8	17
4/4/2019	39	43.25	76	12	22	8	72	7	24	7	17
5/4/2019	39	43.25	76	9	22	8	72	7	24	7	17
6/4/2019	39	45	76	7	22	2	72	7	24	7	17
7/4/2019	39	44	76	11	22	2	72	7	24	8	17
8/4/2019	39	52.5	76	13	22	3	70	8	25	11	17
9/4/2019	39	41.5	76	9	22	12	69	8	25	8	17
10/4/2019	39	44.25	76	11	22	9	69	6	25	11	17
11/4/2019	39	35	76	10	22	5	69	6	25	10	17
12/4/2019	39	46	76	10	22	6	69	6	25	8	17
13/4/2019	39	48	76	10	22	2	69	6	25	8	17
14/4/2019	39	47	76	10	22	3	69	6	25	8	17
15/4/2019	39	55.75	76	14	22	2	69	6	25	10	17
16/4/2019	39	43.25	76	7	22	13	69	6	25	9	17
17/4/2019	39	41	76	6	22	9	69	6	25	11	17
18/4/2019	39	41.25	76	7	22	8	69	6	25	9	17
19/4/2019	39	44	76	8	22	2	69	6	25	8	17
20/4/2019	39	41	76	6	22	2	69	6	25	10	17
21/4/2019	39	40	76	7	22	2	69	6	25	9	17
22/4/2019	39	56.75	76	13	22	1	69	6	25	13	17
23/4/2019	39	41.75	76	7	22	5	69	5.5	25	11	17
24/4/2019	39	44	76	7	22	5	69	3	25	7	17
25/4/2019		35.5	97					4	83
26/4/2019		33	97					5	83
27/4/2019		33	97					3	83
28/4/2019		32	97					3	83
29/4/2019		64	97					50.25	83
30/4/2019		23.75	97					50	83
1/5/2019		22	97					50.5	83
2/5/2019		36.5	97					50.25	83
3/5/2019		33.5	97					48	105
4/5/2019		32	97					48.2	105
5/5/2019		33	97					47.8	105
6/5/2019		39.5	97					79.25	110
7/5/2019		14.75	97					55.25	112
8/5/2019		15	97					55.25	112
9/5/2019		29.5	97					70.5	112
10/5/2019		17.25	97					64.75	111
11/5/2019		16	97					64.75	111
12/5/2019		17	97					64.75	111
13/5/2019		32.75	97					91.75	113
14/5/2019		20.25	97					73	111
15/5/2019		20.5	97					76.5	112
16/5/2019		24.5	97					78.25	113
17/5/2019		17.5	97					79.75	112
18/5/2019		18	97					79.75	112
19/5/2019		16	97					79.5	112
20/5/2019		17	97					79.8	112
21/5/2019		39	97					97.25	112
22/5/2019		17.5	97					85.75	113
23/5/2019		13.5	97					81.5	113
24/5/2019		9.75	97					83	113
25/5/2019		10	97					82.75	113
26/5/2019		9	97					83.25	113
27/5/2019		26	97					96	113
28/5/2019		39.96	97					89.75	113
29/5/2019		16.5	97					84	113
30/5/2019		11.25	97					85.25	112
31/5/2019		14.75	97					86.25	113
1/6/2019		15	97					86.5	113
2/6/2019		14	97					86	113
3/6/2019		26	97					95.5	113
4/6/2019		26	97					92	113
5/6/2019		28	97					90	113
6/6/2019		27	97					89.25	113
7/6/2019		29.5	97					87.75	105
8/6/2019		29	97					89	105
9/6/2019		27	97					86	105
10/6/2019		28.5	97					97	111
11/6/2019		14	97					92.25	110
12/6/2019		10.5	97					95.75	110
13/6/2019		9.5	97					93.25	111
14/6/2019		3.5	62	1	22			22	42	10	17
15/6/2019		4	62	3	22			24	42	11	17
16/6/2019		6	62	1	22			20	44	9	19
17/6/2019		22.5	62	5	22			22	44	16	19
18/6/2019		22	62	4	22			22	44	16	19
19/6/2019		23.5	62	6	22			22	25	16	19
20/6/2019		15.5	62	6	22			22	44	16	19
21/6/2019		11	62	4	22			21	44	15	19
22/6/2019		12	62	3	22			22	44	15	19
23/6/2019		11	62	5	22			20	44	15	19
24/6/2019		25	62	6	22			25	44	15	19
25/6/2019		12.5	62	1	22			25	44	16	19
26/6/2019		17	62	4	22			24	44	17	19
27/6/2019		15.5	62	3	22			25	44	17	19
28/6/2019		16	62	3	22			23	44	11	19
29/6/2019		18	62	2	22			23	44	10	19
30/6/2019		17	62	4	22			23	44	9	19
1/7/2019	39	23.5	62	6	22	9	70	24	44	14	19
2/7/2019	39	22	62	6	22	6	70	23	44	14	19
3/7/2019	39	16	62	3	22	7	70	24	43	12	19
4/7/2019	39	20	62	3	22	4	70	24.75	44	12	19
5/7/2019	39	17	62	3	22	2	70	23	42	13	19
6/7/2019	39	28	62	1	22	4	70	23	44	14	19
7/7/2019	39	16	62	4	22	4	70	23	44	12	19
8/7/2019	39	25	62	6	22	4	70	25	44	15	19
9/7/2019	39	17.5	62	3	22	2	70	23	44	14	19
10/7/2019	39	20	62	6	22	7	70	25	44	13	19
11/7/2019	39	19	62	2	22	1	70	25	44	13	19
12/7/2019	39	20.5	62	3	22	3	70	17.5	43	14	19
13/7/2019	39	21	62	5	22	2	70	22	43	14	19
14/7/2019	39	22	62	1	22	2	70	23	43	14	19
15/7/2019	39	21	62	3	22	2	70	17	43	13	19
16/7/2019	39	37	62	7	22	10	70	22.25	42	13	19
17/7/2019	39	16.5	62	2	22	5	70	21.25	42	16	19
18/7/2019	39	13.5	62	2	22	7	70	24	44	14	19
19/7/2019	39	10.5	62	3	22	6	70	24.25	44	12	19
20/7/2019	39	12	62	3	22	3	70	25	44	14	19
21/7/2019	39	12	62	3	22	3	70	25	44	13	19
22/7/2019	39	30.5	62	4	22	2	70	25	44	15	19
23/7/2019	39	20.5	62	1	22	3	70	24.5	44	15	19
24/7/2019	39	21.5	62	2	22	4	70	25	44	13	19
25/7/2019	39	21	62	2	22	10	70	24	44	14	19
26/7/2019	39	5	62	1	22	8	70	25	44	14	19
27/7/2019	39	6	62	1	22	2	70	26	44	14	19
28/7/2019	39	6	62	2	22	2	70	25	44	14	19
29/7/2019	39	25.5	62	4	22	1	70	25	44	15	19
30/7/2019	39	10	62	2	22	1	70	25	44	14	19
31/7/2019	39	19	62	6	22	3	70	24	44	14	19
1/8/2019	39	17.5	62	4	22	3	70	17	44	14	19
2/8/2019	39	20.5	62	4	22	3	70	21	44	14	19
3/8/2019	39	22	62	5	22	1	70	22	44	14	19
4/8/2019	39	21	62	3	22	1	70	23	44	14	19
5/8/2019	39	24	62	4	22	1	70	24.5	44	14	19
6/8/2019	39	16	62	4	22	3	70	23	44	14	19
7/8/2019	39	18	62	3	22	1	70	24.5	44	14	19
8/11/2019	37	4.5	58	1	18	4	70	15.25	44	14	19
9/11/2019	37	5	58	2	18	3	70	15	44	11	19
10/11/2019	37	7	58	1	18	2	70	15.5	44	16	19
11/11/2019	37	22.75	58	1	18	3	70	15.25	43	14	19
12/11/2019	37	19	58	1	18	2	70	15.25	43	9	19
13/11/2019	37	23.75	58	2	18	3	70	14.25	43	8	19
14/11/2019	37	18.75	58	4	18	3	70	19.25	43	12	19
15/11/2019	37	26.25	58	5	18	4	70	19.75	43	14	19
16/11/2019	37	25	58	4	18	5	70	19.75	43	13	19
17/11/2019	37	27	58	6	18	6	70	19.5	43	15	19
18/11/2019	37	30	58	2	18	5	70	19.5	43	12	19
19/11/2019	37	19.5	58	3	18	7	70	19.25	43	14	19
20/11/2019	37	30.5	58	7	18	2	70	20.25	43	14	19
21/11/2019	37	22	58	9	18	6	70	10	43	9	19
22/11/2019	37	43.5	58	10	18	4	70	20.5	43	15	19
23/11/2019	37	42	58	11	18	4	70	20.5	43	13	19
24/11/2019	37	42	58	10	18	4	70	20.5	44	17	19
25/11/2019	37	41	58	11	18	3	70	10.5	44	7	19
26/11/2019	37	41.5	58	11	18	3	70	14.75	44	7	19
27/11/2019	37	31	58	9	18	2	70	10.5	44	7	19
28/11/2019	37	27.5	58	9	18	5	70	14.25	44	9	19
29/11/2019	37	38	58	12	18	5	70	20.5	44	10	19
